# Supplementary material for: Preclinical rationale for entinostat in embryonal rhabdomyosarcoma
Source: Skelet Muscle. 2019 May 21;9:12. doi: 10.1186/s13395-019-0198-x (PMC6528217; doi:10.1186/s13395-019-0198-x)
Supplement: Supplementary file 7 — Table S14. Gene ontology analysis. (XLSX 62 kb) [file 13395_2019_198_MOESM7_ESM.xlsx]

## Sheet: eRMS_up_genes
PANTHER version 14.0 Released 2018-12-03
GO Ontology database Released 2019-01-01
Analysis Type	Process	Actual	Expected	Fold Enr.	raw P-value	FDR
GO cellular component	extracellular membrane-bounded organelle (GO:0065010)	3	0.22	13.5	0.00366	0.0433
GO cellular component	fibrillar collagen trimer (GO:0005583)	6	0.49	12.27	4.82e-05	0.000876
GO cellular component	banded collagen fibril (GO:0098643)	6	0.49	12.27	4.82e-05	0.000869
GO cellular component	platelet alpha granule membrane (GO:0031092)	8	0.76	10.59	5.91e-06	0.000132
GO cellular component	proton-transporting V-type ATPase, V0 domain (GO:0033179)	4	0.44	9	0.00231	0.0285
GO cellular component	complex of collagen trimers (GO:0098644)	7	0.84	8.29	7.97e-05	0.00134
GO cellular component	filopodium membrane (GO:0031527)	6	0.8	7.5	0.000406	0.00591
GO cellular component	integral component of presynaptic active zone membrane (GO:0099059)	5	0.71	7.03	0.00159	0.0206
GO cellular component	muscle myosin complex (GO:0005859)	5	0.8	6.25	0.00245	0.0298
GO cellular component	myosin II complex (GO:0016460)	6	0.98	6.14	0.000983	0.0134
GO cellular component	lysosomal lumen (GO:0043202)	24	4.18	5.75	1.42e-10	6.73e-09
GO cellular component	intrinsic component of presynaptic active zone membrane (GO:0098945)	5	0.89	5.63	0.0036	0.0429
GO cellular component	platelet alpha granule (GO:0031091)	19	4.04	4.7	1.84e-07	5.49e-06
GO cellular component	azurophil granule membrane (GO:0035577)	12	2.58	4.66	3.58e-05	0.000656
GO cellular component	extracellular matrix component (GO:0044420)	10	2.18	4.59	0.000175	0.00272
GO cellular component	basement membrane (GO:0005604)	19	4.18	4.55	2.84e-07	8.03e-06
GO cellular component	intrinsic component of synaptic vesicle membrane (GO:0098563)	10	2.22	4.5	0.000202	0.00309
GO cellular component	myosin complex (GO:0016459)	13	2.93	4.43	2.69e-05	0.000516
GO cellular component	vacuolar lumen (GO:0005775)	32	7.55	4.24	1.31e-10	6.36e-09
GO cellular component	tertiary granule lumen (GO:1904724)	10	2.44	4.09	0.000396	0.00579
GO cellular component	azurophil granule (GO:0042582)	26	6.84	3.8	4.95e-08	1.68e-06
GO cellular component	primary lysosome (GO:0005766)	26	6.84	3.8	4.95e-08	1.65e-06
GO cellular component	presynaptic active zone (GO:0048786)	12	3.2	3.75	0.00022	0.00335
GO cellular component	phagocytic vesicle membrane (GO:0030670)	12	3.29	3.65	0.000276	0.00416
GO cellular component	azurophil granule lumen (GO:0035578)	14	4	3.5	0.00013	0.00206
GO cellular component	Z disc (GO:0030018)	19	5.55	3.42	1.18e-05	0.00025
GO cellular component	intercalated disc (GO:0014704)	8	2.36	3.4	0.00416	0.0484
GO cellular component	endoplasmic reticulum lumen (GO:0005788)	46	13.69	3.36	1.62e-11	8.94e-10
GO cellular component	platelet alpha granule lumen (GO:0031093)	10	2.98	3.36	0.00153	0.02
GO cellular component	exocytic vesicle membrane (GO:0099501)	16	4.89	3.27	9.02e-05	0.00148
GO cellular component	synaptic vesicle membrane (GO:0030672)	16	4.89	3.27	9.02e-05	0.00147
GO cellular component	I band (GO:0031674)	20	6.13	3.26	1.31e-05	0.000273
GO cellular component	collagen-containing extracellular matrix (GO:0062023)	54	16.66	3.24	9.85e-13	6.68e-11
GO cellular component	lipid droplet (GO:0005811)	11	3.47	3.17	0.00137	0.018
GO cellular component	neuromuscular junction (GO:0031594)	11	3.55	3.09	0.00165	0.0212
GO cellular component	vacuolar part (GO:0044437)	74	24.75	2.99	2.39e-15	2.31e-13
GO cellular component	phagocytic vesicle (GO:0045335)	17	5.69	2.99	0.00015	0.00234
GO cellular component	ficolin-1-rich granule (GO:0101002)	16	5.51	2.9	0.000311	0.00461
GO cellular component	ficolin-1-rich granule lumen (GO:1904813)	16	5.51	2.9	0.000311	0.00458
GO cellular component	filopodium (GO:0030175)	13	4.49	2.9	0.00113	0.0153
GO cellular component	extracellular matrix (GO:0031012)	64	22.35	2.86	1.13e-12	7.43e-11
GO cellular component	secretory granule membrane (GO:0030667)	38	13.38	2.84	5.63e-08	1.85e-06
GO cellular component	growth cone (GO:0030426)	21	7.47	2.81	5.83e-05	0.00102
GO cellular component	sarcomere (GO:0030017)	25	8.89	2.81	1.2e-05	0.000251
GO cellular component	contractile fiber part (GO:0044449)	27	9.64	2.8	5.87e-06	0.000134
GO cellular component	site of polarized growth (GO:0030427)	21	7.55	2.78	6.8e-05	0.00117
GO cellular component	melanosome (GO:0042470)	13	4.71	2.76	0.00167	0.0214
GO cellular component	pigment granule (GO:0048770)	13	4.71	2.76	0.00167	0.0212
GO cellular component	lysosome (GO:0005764)	82	29.73	2.76	4.17e-15	3.86e-13
GO cellular component	lytic vacuole (GO:0000323)	82	29.77	2.75	4.5e-15	3.98e-13
GO cellular component	recycling endosome (GO:0055037)	21	7.64	2.75	7.9e-05	0.00134
GO cellular component	tertiary granule (GO:0070820)	20	7.29	2.74	0.000118	0.00187
GO cellular component	lysosomal membrane (GO:0005765)	42	15.33	2.74	2.88e-08	1.09e-06
GO cellular component	lytic vacuole membrane (GO:0098852)	42	15.38	2.73	3.1e-08	1.09e-06
GO cellular component	collagen trimer (GO:0005581)	11	4.04	2.72	0.00408	0.0477
GO cellular component	vacuolar membrane (GO:0005774)	48	17.86	2.69	7.77e-09	3.29e-07
GO cellular component	secretory granule lumen (GO:0034774)	38	14.22	2.67	2.32e-07	6.75e-06
GO cellular component	membrane raft (GO:0045121)	37	13.86	2.67	3.44e-07	9.59e-06
GO cellular component	vacuole (GO:0005773)	91	34.17	2.66	8.43e-16	8.58e-14
GO cellular component	membrane microdomain (GO:0098857)	37	13.91	2.66	5.87e-07	1.59e-05
GO cellular component	sarcolemma (GO:0042383)	16	6.04	2.65	0.000776	0.0109
GO cellular component	myofibril (GO:0030016)	26	9.82	2.65	2.11e-05	0.000424
GO cellular component	exocytic vesicle (GO:0070382)	25	9.47	2.64	3.12e-05	0.000583
GO cellular component	synaptic vesicle (GO:0008021)	23	8.71	2.64	6.4e-05	0.00111
GO cellular component	contractile fiber (GO:0043292)	27	10.26	2.63	1.64e-05	0.000333
GO cellular component	secretory granule (GO:0030141)	97	37.24	2.6	3.44e-16	3.69e-14
GO cellular component	intrinsic component of organelle membrane (GO:0031300)	28	10.8	2.59	2.16e-05	0.000424
GO cellular component	membrane region (GO:0098589)	37	14.44	2.56	9.73e-07	2.54e-05
GO cellular component	cytoplasmic vesicle lumen (GO:0060205)	38	14.93	2.55	7.73e-07	2.07e-05
GO cellular component	vesicle lumen (GO:0031983)	38	14.98	2.54	8.18e-07	2.16e-05
GO cellular component	transport vesicle membrane (GO:0030658)	24	9.47	2.54	0.000112	0.0018
GO cellular component	secretory vesicle (GO:0099503)	112	44.21	2.53	8.15e-18	1.04e-15
GO cellular component	anchored component of membrane (GO:0031225)	19	7.82	2.43	0.000888	0.0123
GO cellular component	focal adhesion (GO:0005925)	42	17.95	2.34	2.08e-06	5.17e-05
GO cellular component	integral component of endoplasmic reticulum membrane (GO:0030176)	16	6.84	2.34	0.00311	0.0372
GO cellular component	cell-substrate adherens junction (GO:0005924)	42	18.09	2.32	2.26e-06	5.55e-05
GO cellular component	distal axon (GO:0150034)	29	12.53	2.31	8.71e-05	0.00144
GO cellular component	transport vesicle (GO:0030133)	41	17.82	2.3	3.51e-06	8.32e-05
GO cellular component	cell-substrate junction (GO:0030055)	42	18.26	2.3	2.59e-06	6.28e-05
GO cellular component	integral component of organelle membrane (GO:0031301)	22	9.69	2.27	0.000953	0.0131
GO cellular component	cytoplasmic vesicle part (GO:0044433)	150	66.43	2.26	2.76e-19	4.68e-17
GO cellular component	specific granule (GO:0042581)	16	7.11	2.25	0.00401	0.0471
GO cellular component	actin-based cell projection (GO:0098858)	20	9.02	2.22	0.00206	0.0258
GO cellular component	cell body (GO:0044297)	56	25.28	2.21	1.65e-07	5.02e-06
GO cellular component	endoplasmic reticulum part (GO:0044432)	134	60.52	2.21	1.26e-16	1.43e-14
GO cellular component	whole membrane (GO:0098805)	163	73.9	2.21	3.2e-20	5.92e-18
GO cellular component	cytoplasmic vesicle membrane (GO:0030659)	75	34.26	2.19	1.75e-09	7.91e-08
GO cellular component	endosome membrane (GO:0010008)	46	21.02	2.19	2.64e-06	6.33e-05
GO cellular component	endosomal part (GO:0044440)	50	23.11	2.16	1.43e-06	3.69e-05
GO cellular component	vesicle membrane (GO:0012506)	76	35.19	2.16	2.69e-09	1.16e-07
GO cellular component	endoplasmic reticulum (GO:0005783)	183	85.14	2.15	1.61e-21	4.09e-19
GO cellular component	endosome (GO:0005768)	85	39.95	2.13	6.69e-10	3.1e-08
GO cellular component	neuronal cell body (GO:0043025)	47	22.17	2.12	4.71e-06	0.00011
GO cellular component	late endosome (GO:0005770)	23	10.98	2.1	0.00194	0.0245
GO cellular component	perinuclear region of cytoplasm (GO:0048471)	65	31.28	2.08	1.4e-07	4.38e-06
GO cellular component	cell cortex (GO:0005938)	28	13.69	2.05	0.000865	0.0121
GO cellular component	external side of plasma membrane (GO:0009897)	37	18.17	2.04	0.000117	0.00187
GO cellular component	cytoplasmic vesicle (GO:0031410)	209	102.74	2.03	4.11e-22	1.39e-19
GO cellular component	intracellular vesicle (GO:0097708)	209	102.87	2.03	4.47e-22	1.3e-19
GO cellular component	anchoring junction (GO:0070161)	50	24.66	2.03	8.21e-06	0.000182
GO cellular component	adherens junction (GO:0005912)	48	23.95	2	1.63e-05	0.000335
GO cellular component	Golgi membrane (GO:0000139)	67	33.51	2	3.48e-07	9.56e-06
GO cellular component	axon (GO:0030424)	54	27.11	1.99	5.38e-06	0.000124
GO cellular component	bounding membrane of organelle (GO:0098588)	184	92.74	1.98	3.16e-18	4.6e-16
GO cellular component	dendrite (GO:0030425)	52	26.22	1.98	9.53e-06	0.000208
GO cellular component	dendritic tree (GO:0097447)	52	26.31	1.98	1e-05	0.000217
GO cellular component	Golgi apparatus part (GO:0044431)	85	43.33	1.96	1.95e-08	7.78e-07
GO cellular component	somatodendritic compartment (GO:0036477)	72	36.7	1.96	2.79e-07	7.99e-06
GO cellular component	cell surface (GO:0009986)	79	40.39	1.96	6.87e-08	2.22e-06
GO cellular component	actin cytoskeleton (GO:0015629)	43	22.09	1.95	8.37e-05	0.0014
GO cellular component	endocytic vesicle (GO:0030139)	26	13.38	1.94	0.00215	0.0266
GO cellular component	Golgi apparatus (GO:0005794)	135	69.68	1.94	1.26e-12	8.04e-11
GO cellular component	nuclear outer membrane-endoplasmic reticulum membrane network (GO:0042175)	93	48.79	1.91	1.35e-08	5.5e-07
GO cellular component	endoplasmic reticulum membrane (GO:0005789)	91	47.77	1.9	2.29e-08	8.97e-07
GO cellular component	side of membrane (GO:0098552)	51	26.84	1.9	3.13e-05	0.000579
GO cellular component	axon part (GO:0033267)	32	16.89	1.9	0.00116	0.0157
GO cellular component	endomembrane system (GO:0012505)	370	198.63	1.86	4.04e-35	8.23e-32
GO cellular component	extracellular organelle (GO:0043230)	172	94.16	1.83	7.92e-14	6.2e-12
GO cellular component	presynapse (GO:0098793)	40	22	1.82	0.000671	0.00948
GO cellular component	extracellular vesicle (GO:1903561)	171	94.07	1.82	1.2e-13	8.73e-12
GO cellular component	cell junction (GO:0030054)	103	57.19	1.8	2.98e-08	1.1e-06
GO cellular component	synapse (GO:0045202)	95	53.01	1.79	1.55e-07	4.79e-06
GO cellular component	neuron projection (GO:0043005)	105	58.75	1.79	3.03e-08	1.08e-06
GO cellular component	extracellular exosome (GO:0070062)	166	93.14	1.78	1.66e-12	1.02e-10
GO cellular component	vesicle (GO:0031982)	301	169.39	1.78	7.04e-24	3.58e-21
GO cellular component	extracellular region part (GO:0044421)	275	156.82	1.75	9.59e-21	2.17e-18
GO cellular component	extracellular space (GO:0005615)	255	148.2	1.72	5.79e-18	7.86e-16
GO cellular component	organelle membrane (GO:0031090)	222	132.69	1.67	3.25e-14	2.64e-12
GO cellular component	supramolecular polymer (GO:0099081)	72	43.1	1.67	5.34e-05	0.000954
GO cellular component	supramolecular complex (GO:0099080)	72	43.15	1.67	5.41e-05	0.000957
GO cellular component	supramolecular fiber (GO:0099512)	71	42.79	1.66	7.11e-05	0.00122
GO cellular component	plasma membrane protein complex (GO:0098797)	43	26.17	1.64	0.00253	0.0307
GO cellular component	neuron part (GO:0097458)	126	77.32	1.63	2.07e-07	6.12e-06
GO cellular component	extracellular region (GO:0005576)	314	192.99	1.63	3.19e-19	5e-17
GO cellular component	synapse part (GO:0044456)	67	42.17	1.59	0.000425	0.00613
GO cellular component	cell projection part (GO:0044463)	101	64.88	1.56	2.16e-05	0.000432
GO cellular component	plasma membrane bounded cell projection part (GO:0120038)	101	64.88	1.56	2.16e-05	0.000427
GO cellular component	plasma membrane region (GO:0098590)	82	53.06	1.55	0.000189	0.00291
GO cellular component	plasma membrane bounded cell projection (GO:0120025)	142	93.81	1.51	1.47e-06	3.74e-05
GO cellular component	intrinsic component of plasma membrane (GO:0031226)	115	76.74	1.5	2.92e-05	0.00055
GO cellular component	plasma membrane part (GO:0044459)	193	129.53	1.49	3e-08	1.09e-06
GO cellular component	cell projection (GO:0042995)	143	96.92	1.48	5.87e-06	0.000133
GO cellular component	membrane part (GO:0044425)	471	321.19	1.47	8.81e-23	3.58e-20
GO cellular component	intrinsic component of membrane (GO:0031224)	386	263.47	1.47	5.78e-17	6.92e-15
GO cellular component	integral component of membrane (GO:0016021)	369	256.54	1.44	8.68e-15	7.36e-13
GO cellular component	integral component of plasma membrane (GO:0005887)	104	73.19	1.42	0.000524	0.00746
GO cellular component	cell periphery (GO:0071944)	365	257.11	1.42	9.33e-14	7.03e-12
GO cellular component	plasma membrane (GO:0005886)	356	251.82	1.41	4.71e-13	3.3e-11
GO cellular component	cytoplasmic part (GO:0044444)	593	431.93	1.37	4.35e-25	2.95e-22
GO cellular component	membrane (GO:0016020)	581	436.46	1.33	1.74e-20	3.55e-18
GO cellular component	cytoplasm (GO:0005737)	680	515.07	1.32	1.34e-27	1.37e-24
GO cellular component	organelle part (GO:0044422)	534	426.37	1.25	5.13e-12	3.07e-10
GO cellular component	intracellular organelle part (GO:0044446)	515	412.91	1.25	5.84e-11	2.9e-09
GO cellular component	organelle (GO:0043226)	701	604.3	1.16	2.73e-11	1.46e-09
GO cellular component	intracellular organelle (GO:0043229)	657	567.51	1.16	2.56e-09	1.13e-07
GO cellular component	membrane-bounded organelle (GO:0043227)	640	555.46	1.15	2.43e-08	9.34e-07
GO cellular component	intracellular (GO:0005622)	739	646.96	1.14	3.66e-11	1.91e-09
GO cellular component	intracellular part (GO:0044424)	739	646.96	1.14	3.66e-11	1.86e-09
GO cellular component	intracellular membrane-bounded organelle (GO:0043231)	539	488.5	1.1	0.00129	0.017
GO cellular component	cell (GO:0005623)	826	759.65	1.09	9.54e-09	3.96e-07
GO cellular component	cell part (GO:0044464)	821	756.85	1.08	3.33e-08	1.15e-06
GO cellular component	cellular_component (GO:0005575)	895	836.62	1.07	7.23e-12	4.21e-10
GO cellular component	nucleus (GO:0005634)	250	328.79	0.76	7.35e-08	2.34e-06
GO cellular component	nuclear part (GO:0044428)	148	199.97	0.74	2.9e-05	0.000552
GO cellular component	nuclear lumen (GO:0031981)	132	182.68	0.72	2.65e-05	0.000513
GO cellular component	nucleoplasm (GO:0005654)	102	155.31	0.66	1.57e-06	3.95e-05
GO cellular component	nucleoplasm part (GO:0044451)	28	49.73	0.56	0.00117	0.0157
GO cellular component	chromosomal part (GO:0044427)	22	40.79	0.54	0.00212	0.0265
GO cellular component	chromosome (GO:0005694)	24	46.26	0.52	0.000437	0.00626
GO cellular component	Unclassified (UNCLASSIFIED)	38	96.38	0.39	7.23e-12	4.09e-10
GO cellular component	mitochondrial matrix (GO:0005759)	8	20.89	0.38	0.00265	0.032
GO cellular component	ribonucleoprotein complex (GO:1990904)	14	38.44	0.36	1.13e-05	0.000241
GO cellular component	ribosome (GO:0005840)	2	10.93	0.18	0.00241	0.0296
GO cellular component	mitochondrial protein complex (GO:0098798)	2	11.95	0.17	0.00121	0.0162
GO cellular component	ribosomal subunit (GO:0044391)	0	8.84	< 0.01	0.00029	0.00434
GO molecular function	insulin-like growth factor I binding (GO:0031994)	5	0.53	9.38	0.000556	0.0483
GO molecular function	fibronectin binding (GO:0001968)	10	1.24	8.04	2.95e-06	0.000602
GO molecular function	insulin-like growth factor binding (GO:0005520)	10	1.24	8.04	2.95e-06	0.000577
GO molecular function	neuropilin binding (GO:0038191)	7	0.89	7.88	0.000104	0.0103
GO molecular function	semaphorin receptor binding (GO:0030215)	7	1.02	6.85	0.000213	0.0208
GO molecular function	extracellular matrix binding (GO:0050840)	17	2.58	6.6	1.23e-08	5.24e-06
GO molecular function	collagen binding (GO:0005518)	19	2.98	6.38	2.72e-09	1.42e-06
GO molecular function	chemorepellent activity (GO:0045499)	7	1.2	5.83	0.000485	0.0428
GO molecular function	proteoglycan binding (GO:0043394)	9	1.56	5.79	8.13e-05	0.00886
GO molecular function	structural constituent of muscle (GO:0008307)	9	1.96	4.6	0.000361	0.0338
GO molecular function	growth factor binding (GO:0019838)	27	6.18	4.37	2e-09	1.17e-06
GO molecular function	integrin binding (GO:0005178)	23	5.78	3.98	1.39e-07	4.33e-05
GO molecular function	glycosaminoglycan binding (GO:0005539)	36	9.91	3.63	4.08e-10	3.19e-07
GO molecular function	heparin binding (GO:0008201)	25	7.29	3.43	4.97e-07	0.000137
GO molecular function	ATPase activity, coupled to movement of substances (GO:0043492)	21	6.13	3.42	4.1e-06	0.000686
GO molecular function	cytokine binding (GO:0019955)	19	5.69	3.34	1.59e-05	0.00226
GO molecular function	ATPase activity, coupled to transmembrane movement of substances (GO:0042626)	18	5.42	3.32	2.84e-05	0.00359
GO molecular function	extracellular matrix structural constituent (GO:0005201)	23	7.07	3.26	3.12e-06	0.000584
GO molecular function	sulfur compound binding (GO:1901681)	34	10.8	3.15	3.08e-08	1.2e-05
GO molecular function	P-P-bond-hydrolysis-driven transmembrane transporter activity (GO:0015405)	18	5.78	3.12	5.98e-05	0.007
GO molecular function	primary active transmembrane transporter activity (GO:0015399)	18	5.82	3.09	6.53e-05	0.00747
GO molecular function	protease binding (GO:0002020)	16	5.64	2.84	0.000395	0.0363
GO molecular function	calmodulin binding (GO:0005516)	24	8.8	2.73	2.8e-05	0.00364
GO molecular function	calcium ion binding (GO:0005509)	60	31.68	1.89	7.07e-06	0.0011
GO molecular function	cytoskeletal protein binding (GO:0008092)	78	42.66	1.83	1.18e-06	0.000277
GO molecular function	hydrolase activity, acting on acid anhydrides, in phosphorus-containing anhydrides (GO:0016818)	76	42.17	1.8	2.37e-06	0.000528
GO molecular function	hydrolase activity, acting on acid anhydrides (GO:0016817)	76	42.17	1.8	2.37e-06	0.000504
GO molecular function	pyrophosphatase activity (GO:0016462)	75	42.04	1.78	4.85e-06	0.000783
GO molecular function	nucleoside-triphosphatase activity (GO:0017111)	69	39.9	1.73	2.78e-05	0.00371
GO molecular function	protein homodimerization activity (GO:0042803)	65	38.57	1.69	8.96e-05	0.00932
GO molecular function	signaling receptor binding (GO:0005102)	124	74.97	1.65	1.02e-07	3.66e-05
GO molecular function	protein-containing complex binding (GO:0044877)	79	48.7	1.62	5.46e-05	0.00656
GO molecular function	transporter activity (GO:0005215)	92	57.37	1.6	1.8e-05	0.00249
GO molecular function	transmembrane transporter activity (GO:0022857)	75	48.08	1.56	0.000303	0.029
GO molecular function	identical protein binding (GO:0042802)	123	79.68	1.54	3.45e-06	0.000599
GO molecular function	carbohydrate derivative binding (GO:0097367)	151	99.63	1.52	5.46e-07	0.000142
GO molecular function	hydrolase activity (GO:0016787)	177	121	1.46	4.3e-07	0.000126
GO molecular function	molecular function regulator (GO:0098772)	123	85.45	1.44	8.64e-05	0.00919
GO molecular function	enzyme binding (GO:0019899)	145	102.03	1.42	3.13e-05	0.00386
GO molecular function	anion binding (GO:0043168)	177	124.82	1.42	3.31e-06	0.000596
GO molecular function	catalytic activity (GO:0003824)	342	270.22	1.27	7.93e-07	0.000196
GO molecular function	ion binding (GO:0043167)	343	279.38	1.23	1.41e-05	0.00206
GO molecular function	protein binding (GO:0005515)	643	528.36	1.22	6.1e-14	1.43e-10
GO molecular function	binding (GO:0005488)	758	674.78	1.12	6.42e-10	4.29e-07
GO molecular function	molecular_function (GO:0003674)	856	786.8	1.09	4.69e-11	5.49e-08
GO molecular function	heterocyclic compound binding (GO:1901363)	215	269.2	0.8	9.96e-05	0.0101
GO molecular function	organic cyclic compound binding (GO:0097159)	218	273.07	0.8	7.89e-05	0.0088
GO molecular function	DNA-binding transcription factor activity (GO:0003700)	48	76.79	0.63	0.000454	0.0409
GO molecular function	transcription regulator activity (GO:0140110)	54	92.38	0.58	1.27e-05	0.00192
GO molecular function	DNA binding (GO:0003677)	62	112.38	0.55	1.08e-07	3.62e-05
GO molecular function	Unclassified (UNCLASSIFIED)	77	146.2	0.53	4.69e-11	7.32e-08
GO molecular function	nucleic acid binding (GO:0003676)	90	183.21	0.49	4.12e-16	1.93e-12
GO molecular function	RNA binding (GO:0003723)	27	73.72	0.37	3.52e-10	3.3e-07
GO molecular function	olfactory receptor activity (GO:0004984)	0	19.2	< 0.01	9.74e-09	4.56e-06
GO biological process	ventral trunk neural crest cell migration (GO:0036486)	4	0.18	22.5	0.000199	0.00782
GO biological process	trunk neural crest cell migration (GO:0036484)	4	0.18	22.5	0.000199	0.0078
GO biological process	trunk segmentation (GO:0035290)	4	0.18	22.5	0.000199	0.00778
GO biological process	sympathetic neuron projection guidance (GO:0097491)	4	0.18	22.5	0.000199	0.00776
GO biological process	sympathetic neuron projection extension (GO:0097490)	4	0.18	22.5	0.000199	0.00774
GO biological process	facioacoustic ganglion development (GO:1903375)	3	0.13	22.5	0.00139	0.0397
GO biological process	hypothalamic tangential migration using cell-axon interactions (GO:0021856)	3	0.13	22.5	0.00139	0.0397
GO biological process	gonadotrophin-releasing hormone neuronal migration to the hypothalamus (GO:0021828)	3	0.13	22.5	0.00139	0.0396
GO biological process	cerebral cortex tangential migration using cell-axon interactions (GO:0021824)	3	0.13	22.5	0.00139	0.0395
GO biological process	neural crest cell migration involved in autonomic nervous system development (GO:1901166)	5	0.27	18.75	5.14e-05	0.00268
GO biological process	apolipoprotein A-I-mediated signaling pathway (GO:0038027)	4	0.22	18	0.000346	0.0125
GO biological process	substrate-dependent cerebral cortex tangential migration (GO:0021825)	4	0.22	18	0.000346	0.0125
GO biological process	negative regulation of monocyte chemotaxis (GO:0090027)	4	0.27	15	0.000556	0.0188
GO biological process	negative regulation of amyloid precursor protein biosynthetic process (GO:0042985)	4	0.27	15	0.000556	0.0187
GO biological process	neuron projection extension involved in neuron projection guidance (GO:1902284)	5	0.36	14.06	0.000133	0.0056
GO biological process	axon extension involved in axon guidance (GO:0048846)	5	0.36	14.06	0.000133	0.00559
GO biological process	embryonic process involved in female pregnancy (GO:0060136)	4	0.31	12.86	0.000845	0.0261
GO biological process	amyloid-beta clearance by cellular catabolic process (GO:0150094)	4	0.31	12.86	0.000845	0.026
GO biological process	positive regulation of osteoblast proliferation (GO:0033690)	5	0.44	11.25	0.00029	0.0109
GO biological process	negative regulation of mononuclear cell migration (GO:0071676)	4	0.36	11.25	0.00123	0.0356
GO biological process	facial nerve structural organization (GO:0021612)	4	0.4	10	0.00171	0.0469
GO biological process	cranial suture morphogenesis (GO:0060363)	4	0.4	10	0.00171	0.0468
GO biological process	sympathetic ganglion development (GO:0061549)	4	0.4	10	0.00171	0.0467
GO biological process	cerebral cortex tangential migration (GO:0021800)	4	0.4	10	0.00171	0.0466
GO biological process	negative regulation of glycoprotein biosynthetic process (GO:0010561)	5	0.53	9.38	0.000556	0.0188
GO biological process	negative regulation of glycoprotein metabolic process (GO:1903019)	6	0.67	9	0.000183	0.00729
GO biological process	angiogenesis involved in wound healing (GO:0060055)	6	0.67	9	0.000183	0.00727
GO biological process	decidualization (GO:0046697)	9	1.07	8.44	6.74e-06	0.000479
GO biological process	ganglion development (GO:0061548)	5	0.62	8.04	0.000974	0.0296
GO biological process	epiboly involved in wound healing (GO:0090505)	8	1.07	7.5	4.41e-05	0.00241
GO biological process	negative regulation of calcineurin-NFAT signaling cascade (GO:0070885)	5	0.67	7.5	0.00125	0.0362
GO biological process	wound healing, spreading of cells (GO:0044319)	8	1.07	7.5	4.41e-05	0.0024
GO biological process	negative regulation of calcineurin-mediated signaling (GO:0106057)	5	0.67	7.5	0.00125	0.0361
GO biological process	positive regulation of vascular endothelial growth factor production (GO:0010575)	9	1.2	7.5	1.47e-05	0.000911
GO biological process	regulation of vascular endothelial growth factor production (GO:0010574)	10	1.38	7.26	6.24e-06	0.000446
GO biological process	negative regulation of axon guidance (GO:1902668)	9	1.24	7.23	1.86e-05	0.00113
GO biological process	epiboly (GO:0090504)	8	1.11	7.2	5.6e-05	0.00283
GO biological process	negative regulation of smooth muscle cell migration (GO:0014912)	7	0.98	7.16	0.000169	0.00683
GO biological process	long-chain fatty-acyl-CoA biosynthetic process (GO:0035338)	6	0.84	7.11	0.000516	0.0177
GO biological process	response to water (GO:0009415)	5	0.71	7.03	0.00159	0.044
GO biological process	positive regulation of cholesterol efflux (GO:0010875)	5	0.71	7.03	0.00159	0.0439
GO biological process	negative regulation of axon extension involved in axon guidance (GO:0048843)	8	1.16	6.92	7.05e-05	0.00341
GO biological process	collagen fibril organization (GO:0030199)	14	2.04	6.85	1.61e-07	1.83e-05
GO biological process	innervation (GO:0060384)	8	1.2	6.67	8.8e-05	0.00405
GO biological process	cell adhesion mediated by integrin (GO:0033627)	7	1.07	6.56	0.000265	0.0101
GO biological process	negative chemotaxis (GO:0050919)	11	1.78	6.19	7.78e-06	0.000537
GO biological process	negative regulation of chemotaxis (GO:0050922)	15	2.53	5.92	2.89e-07	3.12e-05
GO biological process	outflow tract septum morphogenesis (GO:0003148)	7	1.2	5.83	0.000485	0.0168
GO biological process	response to vitamin D (GO:0033280)	8	1.38	5.81	0.000198	0.00781
GO biological process	maternal placenta development (GO:0001893)	9	1.56	5.79	8.13e-05	0.00382
GO biological process	negative regulation of axon extension (GO:0030517)	11	1.91	5.76	1.39e-05	0.000879
GO biological process	face morphogenesis (GO:0060325)	8	1.42	5.63	0.000238	0.00913
GO biological process	regulation of axon extension involved in axon guidance (GO:0048841)	8	1.42	5.63	0.000238	0.00911
GO biological process	motor neuron axon guidance (GO:0008045)	6	1.07	5.63	0.00144	0.0407
GO biological process	negative regulation of cytokine production involved in immune response (GO:0002719)	6	1.07	5.63	0.00144	0.0406
GO biological process	semaphorin-plexin signaling pathway (GO:0071526)	9	1.64	5.47	0.000117	0.00511
GO biological process	keratan sulfate metabolic process (GO:0042339)	8	1.47	5.46	0.000285	0.0107
GO biological process	regulation of monocyte chemotaxis (GO:0090025)	6	1.11	5.4	0.00172	0.0469
GO biological process	long-chain fatty-acyl-CoA metabolic process (GO:0035336)	6	1.11	5.4	0.00172	0.0468
GO biological process	head morphogenesis (GO:0060323)	9	1.69	5.33	0.000139	0.00575
GO biological process	negative regulation of smooth muscle cell proliferation (GO:0048662)	10	2	5	9.49e-05	0.00432
GO biological process	positive regulation of epithelial to mesenchymal transition (GO:0010718)	10	2.04	4.89	0.000111	0.00492
GO biological process	cerebellar cortex morphogenesis (GO:0021696)	7	1.47	4.77	0.00135	0.0385
GO biological process	actin-myosin filament sliding (GO:0033275)	8	1.69	4.74	0.000645	0.0209
GO biological process	muscle filament sliding (GO:0030049)	8	1.69	4.74	0.000645	0.0209
GO biological process	regulation of axon guidance (GO:1902667)	9	1.91	4.71	0.000311	0.0116
GO biological process	endocardial cushion development (GO:0003197)	9	1.91	4.71	0.000311	0.0115
GO biological process	regulation of transforming growth factor beta production (GO:0071634)	7	1.51	4.63	0.00156	0.0436
GO biological process	cellular response to osmotic stress (GO:0071470)	7	1.51	4.63	0.00156	0.0435
GO biological process	embryo implantation (GO:0007566)	8	1.73	4.62	0.000749	0.0235
GO biological process	heterotypic cell-cell adhesion (GO:0034113)	7	1.56	4.5	0.00181	0.0486
GO biological process	neural crest cell migration (GO:0001755)	11	2.44	4.5	9.81e-05	0.00441
GO biological process	negative regulation of developmental growth (GO:0048640)	21	4.71	4.46	9.16e-08	1.11e-05
GO biological process	negative regulation of axonogenesis (GO:0050771)	14	3.16	4.44	1.32e-05	0.000837
GO biological process	body morphogenesis (GO:0010171)	9	2.04	4.4	0.00048	0.0167
GO biological process	cell-substrate junction assembly (GO:0007044)	8	1.82	4.39	0.000997	0.0302
GO biological process	endodermal cell differentiation (GO:0035987)	8	1.82	4.39	0.000997	0.0302
GO biological process	mesenchyme morphogenesis (GO:0072132)	9	2.09	4.31	0.000551	0.0187
GO biological process	endoderm formation (GO:0001706)	9	2.09	4.31	0.000551	0.0187
GO biological process	morphogenesis of an epithelial sheet (GO:0002011)	9	2.13	4.22	0.00063	0.0206
GO biological process	glycosphingolipid metabolic process (GO:0006687)	12	2.84	4.22	8.26e-05	0.00385
GO biological process	artery morphogenesis (GO:0048844)	11	2.67	4.13	0.000193	0.00763
GO biological process	hindbrain morphogenesis (GO:0021575)	8	1.96	4.09	0.00149	0.0417
GO biological process	regulation of extent of cell growth (GO:0061387)	20	4.89	4.09	6.14e-07	5.91e-05
GO biological process	negative regulation of muscle tissue development (GO:1901862)	9	2.22	4.05	0.000815	0.0253
GO biological process	heart valve morphogenesis (GO:0003179)	9	2.22	4.05	0.000815	0.0252
GO biological process	sprouting angiogenesis (GO:0002040)	10	2.49	4.02	0.000449	0.0158
GO biological process	cardiac septum morphogenesis (GO:0060411)	13	3.24	4.01	6.74e-05	0.00327
GO biological process	regulation of vascular smooth muscle cell proliferation (GO:1904705)	9	2.27	3.97	0.000924	0.0282
GO biological process	muscle organ morphogenesis (GO:0048644)	15	3.82	3.93	2.36e-05	0.00139
GO biological process	negative regulation of coagulation (GO:0050819)	9	2.31	3.89	0.00104	0.0313
GO biological process	regulation of coagulation (GO:0050818)	14	3.6	3.89	4.77e-05	0.00252
GO biological process	platelet degranulation (GO:0002576)	22	5.69	3.87	4e-07	4.05e-05
GO biological process	regulation of epithelial to mesenchymal transition (GO:0010717)	14	3.64	3.84	5.37e-05	0.00277
GO biological process	actin-mediated cell contraction (GO:0070252)	15	3.91	3.84	2.99e-05	0.0017
GO biological process	osteoblast differentiation (GO:0001649)	20	5.24	3.81	1.61e-06	0.000139
GO biological process	regulation of blood coagulation (GO:0030193)	13	3.42	3.8	0.000109	0.00484
GO biological process	regulation of axon extension (GO:0030516)	16	4.22	3.79	1.87e-05	0.00113
GO biological process	positive regulation of response to wounding (GO:1903036)	10	2.67	3.75	0.000724	0.023
GO biological process	long-chain fatty acid transport (GO:0015909)	10	2.67	3.75	0.000724	0.023
GO biological process	regulation of hemostasis (GO:1900046)	13	3.47	3.75	0.000122	0.00525
GO biological process	regulation of smooth muscle cell proliferation (GO:0048660)	22	5.87	3.75	6.35e-07	6.04e-05
GO biological process	muscle tissue morphogenesis (GO:0060415)	13	3.51	3.7	0.000137	0.00569
GO biological process	nerve development (GO:0021675)	13	3.51	3.7	0.000137	0.00568
GO biological process	glycosaminoglycan catabolic process (GO:0006027)	10	2.71	3.69	0.000812	0.0253
GO biological process	IRE1-mediated unfolded protein response (GO:0036498)	9	2.44	3.68	0.00148	0.0416
GO biological process	negative regulation of cell morphogenesis involved in differentiation (GO:0010771)	16	4.35	3.67	2.62e-05	0.00152
GO biological process	positive regulation of smooth muscle cell proliferation (GO:0048661)	14	3.82	3.66	8.48e-05	0.00391
GO biological process	negative regulation of neuron projection development (GO:0010977)	24	6.58	3.65	3.1e-07	3.33e-05
GO biological process	extracellular matrix organization (GO:0030198)	54	14.8	3.65	1.4e-14	7.89e-12
GO biological process	cardiac muscle tissue morphogenesis (GO:0055008)	11	3.02	3.64	0.0005	0.0172
GO biological process	regulation of wound healing (GO:0061041)	21	5.78	3.64	1.77e-06	0.000149
GO biological process	heart valve development (GO:0003170)	9	2.49	3.62	0.00165	0.0455
GO biological process	artery development (GO:0060840)	13	3.6	3.61	0.00017	0.00687
GO biological process	fatty acid transport (GO:0015908)	12	3.33	3.6	0.000308	0.0115
GO biological process	glycosaminoglycan biosynthetic process (GO:0006024)	16	4.44	3.6	3.26e-05	0.00183
GO biological process	viral entry into host cell (GO:0046718)	15	4.18	3.59	5.86e-05	0.00293
GO biological process	collagen metabolic process (GO:0032963)	10	2.8	3.57	0.00101	0.0304
GO biological process	negative regulation of cytokine secretion (GO:0050710)	10	2.8	3.57	0.00101	0.0304
GO biological process	negative regulation of small GTPase mediated signal transduction (GO:0051058)	9	2.53	3.55	0.00184	0.0493
GO biological process	anion homeostasis (GO:0055081)	9	2.53	3.55	0.00184	0.0493
GO biological process	negative regulation of wound healing (GO:0061045)	11	3.11	3.54	0.00062	0.0205
GO biological process	maternal process involved in female pregnancy (GO:0060135)	10	2.84	3.52	0.00113	0.0332
GO biological process	extracellular structure organization (GO:0043062)	59	16.84	3.5	4.09e-15	3.08e-12
GO biological process	regulation of response to wounding (GO:1903034)	24	6.89	3.48	6.52e-07	6.17e-05
GO biological process	actin filament-based movement (GO:0030048)	17	4.89	3.48	2.78e-05	0.00159
GO biological process	aminoglycan catabolic process (GO:0006026)	10	2.89	3.46	0.00125	0.0362
GO biological process	negative regulation of cell projection organization (GO:0031345)	27	7.82	3.45	1.57e-07	1.79e-05
GO biological process	negative regulation of cell growth (GO:0030308)	28	8.13	3.44	9.73e-08	1.16e-05
GO biological process	aminoglycan biosynthetic process (GO:0006023)	16	4.67	3.43	5.51e-05	0.00283
GO biological process	cardiac septum development (GO:0003279)	16	4.67	3.43	5.51e-05	0.00283
GO biological process	positive regulation of epithelial cell migration (GO:0010634)	21	6.13	3.42	4.1e-06	0.000307
GO biological process	neural crest cell development (GO:0014032)	12	3.51	3.42	0.000469	0.0163
GO biological process	mucopolysaccharide metabolic process (GO:1903510)	16	4.71	3.4	6.1e-05	0.00299
GO biological process	negative regulation of cellular component movement (GO:0051271)	46	13.55	3.39	1.21e-11	3.47e-09
GO biological process	negative regulation of leukocyte proliferation (GO:0070664)	12	3.6	3.33	0.000573	0.0192
GO biological process	regulation of cytokine production involved in immune response (GO:0002718)	12	3.6	3.33	0.000573	0.0192
GO biological process	odontogenesis (GO:0042476)	17	5.11	3.33	4.59e-05	0.00246
GO biological process	response to vitamin (GO:0033273)	13	3.91	3.32	0.000351	0.0126
GO biological process	entry into other organism involved in symbiotic interaction (GO:0051828)	15	4.53	3.31	0.000133	0.00566
GO biological process	entry into cell of other organism involved in symbiotic interaction (GO:0051806)	15	4.53	3.31	0.000133	0.00564
GO biological process	entry into host (GO:0044409)	15	4.53	3.31	0.000133	0.00563
GO biological process	entry into host cell (GO:0030260)	15	4.53	3.31	0.000133	0.00561
GO biological process	long-chain fatty acid metabolic process (GO:0001676)	16	4.84	3.3	8.19e-05	0.00383
GO biological process	negative regulation of response to wounding (GO:1903035)	12	3.64	3.29	0.000632	0.0206
GO biological process	ceramide metabolic process (GO:0006672)	12	3.64	3.29	0.000632	0.0206
GO biological process	placenta development (GO:0001890)	22	6.71	3.28	4.58e-06	0.000339
GO biological process	glycosaminoglycan metabolic process (GO:0030203)	22	6.71	3.28	4.58e-06	0.000338
GO biological process	phosphatidylcholine metabolic process (GO:0046470)	11	3.38	3.26	0.00114	0.0335
GO biological process	mesenchymal cell development (GO:0014031)	12	3.69	3.25	0.000696	0.0222
GO biological process	stem cell development (GO:0048864)	12	3.69	3.25	0.000696	0.0222
GO biological process	negative regulation of cell migration (GO:0030336)	37	11.38	3.25	3.51e-09	5.37e-07
GO biological process	regulation of axonogenesis (GO:0050770)	27	8.31	3.25	4.6e-07	4.59e-05
GO biological process	blood vessel morphogenesis (GO:0048514)	58	17.86	3.25	1.29e-13	5.51e-11
GO biological process	formation of primary germ layer (GO:0001704)	16	4.93	3.24	9.92e-05	0.00445
GO biological process	unsaturated fatty acid metabolic process (GO:0033559)	14	4.4	3.18	0.000316	0.0117
GO biological process	gland morphogenesis (GO:0022612)	14	4.4	3.18	0.000316	0.0116
GO biological process	negative regulation of growth (GO:0045926)	37	11.64	3.18	6.11e-09	8.77e-07
GO biological process	positive regulation of axonogenesis (GO:0050772)	12	3.78	3.18	0.00084	0.026
GO biological process	negative regulation of locomotion (GO:0040013)	45	14.18	3.17	1.44e-10	2.92e-08
GO biological process	Rho protein signal transduction (GO:0007266)	11	3.47	3.17	0.00137	0.0392
GO biological process	angiogenesis (GO:0001525)	44	13.91	3.16	2.55e-10	4.98e-08
GO biological process	negative regulation of cell motility (GO:2000146)	38	12.04	3.16	4.54e-09	6.89e-07
GO biological process	odontogenesis of dentin-containing tooth (GO:0042475)	11	3.51	3.13	0.00151	0.0422
GO biological process	mesenchymal cell differentiation (GO:0048762)	21	6.71	3.13	1.41e-05	0.000885
GO biological process	blood vessel development (GO:0001568)	67	21.46	3.12	8.38e-15	5.51e-12
GO biological process	sphingolipid metabolic process (GO:0006665)	21	6.75	3.11	1.54e-05	0.000949
GO biological process	fatty acid derivative biosynthetic process (GO:1901570)	12	3.87	3.1	0.00101	0.0304
GO biological process	regulation of BMP signaling pathway (GO:0030510)	12	3.87	3.1	0.00101	0.0304
GO biological process	tissue remodeling (GO:0048771)	13	4.22	3.08	0.000675	0.0218
GO biological process	aminoglycan metabolic process (GO:0006022)	22	7.15	3.08	1.14e-05	0.000744
GO biological process	neural crest cell differentiation (GO:0014033)	12	3.91	3.07	0.0011	0.0327
GO biological process	vasculature development (GO:0001944)	69	22.49	3.07	6.98e-15	4.79e-12
GO biological process	regulation of epithelial cell migration (GO:0010632)	29	9.47	3.06	5.22e-07	5.12e-05
GO biological process	response to glucocorticoid (GO:0051384)	20	6.53	3.06	2.98e-05	0.0017
GO biological process	positive regulation of endothelial cell migration (GO:0010595)	13	4.27	3.05	0.000737	0.0233
GO biological process	cell-substrate adhesion (GO:0031589)	23	7.55	3.04	8.41e-06	0.000572
GO biological process	response to corticosteroid (GO:0031960)	22	7.24	3.04	1.36e-05	0.000861
GO biological process	cardiac chamber morphogenesis (GO:0003206)	17	5.6	3.04	0.000126	0.00541
GO biological process	positive regulation of cell migration (GO:0030335)	65	21.51	3.02	8.23e-14	3.61e-11
GO biological process	cardiovascular system development (GO:0072358)	69	22.93	3.01	1.65e-14	8.99e-12
GO biological process	multi-multicellular organism process (GO:0044706)	29	9.64	3.01	7.35e-07	6.83e-05
GO biological process	regulation of cell migration (GO:0030334)	110	36.62	3	1.4e-22	2.21e-18
GO biological process	biomineral tissue development (GO:0031214)	12	4	3	0.00131	0.0377
GO biological process	negative regulation of angiogenesis (GO:0016525)	14	4.71	2.97	0.000586	0.0196
GO biological process	development of primary female sexual characteristics (GO:0046545)	12	4.04	2.97	0.00143	0.0404
GO biological process	regulation of endothelial cell migration (GO:0010594)	20	6.75	2.96	4.56e-05	0.00246
GO biological process	regulation of chemotaxis (GO:0050920)	27	9.15	2.95	2.45e-06	0.000199
GO biological process	positive regulation of cellular component movement (GO:0051272)	68	23.06	2.95	6.2e-14	2.88e-11
GO biological process	regulation of lipid transport (GO:0032368)	14	4.75	2.94	0.000638	0.0207
GO biological process	positive regulation of cell motility (GO:2000147)	66	22.49	2.94	1.78e-13	7.38e-11
GO biological process	regulated exocytosis (GO:0045055)	90	30.79	2.92	6.7e-18	8.82e-15
GO biological process	negative regulation of blood vessel morphogenesis (GO:2000181)	14	4.8	2.92	0.000693	0.0222
GO biological process	cell-matrix adhesion (GO:0007160)	16	5.55	2.88	0.000337	0.0123
GO biological process	ossification (GO:0001503)	32	11.15	2.87	5.12e-07	5.05e-05
GO biological process	regulation of cell size (GO:0008361)	23	8.04	2.86	2.09e-05	0.00125
GO biological process	negative regulation of neuron differentiation (GO:0045665)	28	9.82	2.85	2.9e-06	0.00023
GO biological process	lung development (GO:0030324)	21	7.38	2.85	4.99e-05	0.00261
GO biological process	positive regulation of locomotion (GO:0040017)	68	23.91	2.84	2.86e-13	1.16e-10
GO biological process	negative regulation of vasculature development (GO:1901343)	15	5.29	2.84	0.00059	0.0196
GO biological process	regulation of cell motility (GO:2000145)	111	39.33	2.82	7.12e-21	2.25e-17
GO biological process	female pregnancy (GO:0007565)	23	8.27	2.78	3.08e-05	0.00174
GO biological process	respiratory tube development (GO:0030323)	21	7.55	2.78	6.8e-05	0.00329
GO biological process	cellular response to metal ion (GO:0071248)	23	8.31	2.77	3.32e-05	0.00186
GO biological process	positive regulation of angiogenesis (GO:0045766)	20	7.24	2.76	0.000109	0.00484
GO biological process	regulation of angiogenesis (GO:0045765)	35	12.71	2.75	3.65e-07	3.77e-05
GO biological process	sulfur compound biosynthetic process (GO:0044272)	22	8	2.75	5.32e-05	0.00275
GO biological process	regulation of cellular component movement (GO:0051270)	118	42.93	2.75	3.52e-21	1.85e-17
GO biological process	cardiac chamber development (GO:0003205)	20	7.29	2.74	0.000118	0.0051
GO biological process	cell junction assembly (GO:0034329)	20	7.29	2.74	0.000118	0.00508
GO biological process	negative regulation of cell adhesion (GO:0007162)	32	11.73	2.73	1.38e-06	0.000122
GO biological process	neutrophil activation (GO:0042119)	60	22.04	2.72	6.1e-11	1.53e-08
GO biological process	muscle organ development (GO:0007517)	36	13.24	2.72	3.31e-07	3.46e-05
GO biological process	cellular lipid catabolic process (GO:0044242)	23	8.49	2.71	4.47e-05	0.00242
GO biological process	morphogenesis of a branching epithelium (GO:0061138)	19	7.02	2.71	0.000203	0.00787
GO biological process	neutrophil degranulation (GO:0043312)	58	21.46	2.7	1.5e-10	3e-08
GO biological process	regulation of endothelial cell proliferation (GO:0001936)	15	5.55	2.7	0.000933	0.0284
GO biological process	granulocyte activation (GO:0036230)	60	22.26	2.7	7.3e-11	1.72e-08
GO biological process	regulation of cell growth (GO:0001558)	49	18.22	2.69	5.22e-09	7.7e-07
GO biological process	neutrophil mediated immunity (GO:0002446)	59	21.95	2.69	1.14e-10	2.43e-08
GO biological process	bone development (GO:0060348)	23	8.58	2.68	5.17e-05	0.00268
GO biological process	negative regulation of response to external stimulus (GO:0032102)	38	14.18	2.68	2.16e-07	2.37e-05
GO biological process	neutrophil activation involved in immune response (GO:0002283)	58	21.64	2.68	1.78e-10	3.51e-08
GO biological process	exocytosis (GO:0006887)	93	34.71	2.68	2.83e-16	2.35e-13
GO biological process	cell junction organization (GO:0034330)	25	9.33	2.68	2.52e-05	0.00147
GO biological process	regulation of cellular response to growth factor stimulus (GO:0090287)	32	11.95	2.68	1.99e-06	0.000166
GO biological process	leukocyte degranulation (GO:0043299)	60	22.44	2.67	8.82e-11	2.02e-08
GO biological process	myeloid leukocyte mediated immunity (GO:0002444)	61	22.89	2.67	6.57e-11	1.57e-08
GO biological process	response to mechanical stimulus (GO:0009612)	25	9.42	2.65	2.91e-05	0.00166
GO biological process	myeloid cell activation involved in immune response (GO:0002275)	61	23.02	2.65	7.79e-11	1.81e-08
GO biological process	regulation of locomotion (GO:0040012)	113	42.66	2.65	3.41e-19	6.72e-16
GO biological process	vacuole organization (GO:0007033)	15	5.69	2.64	0.00116	0.034
GO biological process	myeloid leukocyte activation (GO:0002274)	67	25.46	2.63	1.09e-11	3.18e-09
GO biological process	regulation of phosphatidylinositol 3-kinase signaling (GO:0014066)	14	5.33	2.63	0.00173	0.0469
GO biological process	negative regulation of cellular response to growth factor stimulus (GO:0090288)	17	6.49	2.62	0.0006	0.0199
GO biological process	mesenchyme development (GO:0060485)	25	9.55	2.62	3.59e-05	0.00199
GO biological process	transmembrane receptor protein serine/threonine kinase signaling pathway (GO:0007178)	23	8.8	2.61	7.36e-05	0.00353
GO biological process	gastrulation (GO:0007369)	18	6.89	2.61	0.000432	0.0153
GO biological process	cellular response to extracellular stimulus (GO:0031668)	30	11.51	2.61	9.85e-06	0.000654
GO biological process	fatty acid derivative metabolic process (GO:1901568)	18	6.93	2.6	0.000463	0.0162
GO biological process	respiratory system development (GO:0060541)	22	8.49	2.59	0.000117	0.00512
GO biological process	membrane lipid metabolic process (GO:0006643)	23	8.89	2.59	8.45e-05	0.00391
GO biological process	cartilage development (GO:0051216)	20	7.73	2.59	0.000241	0.00918
GO biological process	regulation of vasculature development (GO:1901342)	36	14	2.57	1.3e-06	0.000115
GO biological process	cellular response to nutrient levels (GO:0031669)	26	10.13	2.57	4.91e-05	0.00258
GO biological process	morphogenesis of a branching structure (GO:0001763)	19	7.42	2.56	0.000383	0.0136
GO biological process	regulation of reactive oxygen species metabolic process (GO:2000377)	20	7.82	2.56	0.000276	0.0105
GO biological process	secretion by cell (GO:0032940)	112	43.81	2.56	4.9e-18	8.6e-15
GO biological process	carbohydrate derivative catabolic process (GO:1901136)	21	8.22	2.55	0.000322	0.0118
GO biological process	negative regulation of lymphocyte activation (GO:0051250)	16	6.27	2.55	0.0011	0.0327
GO biological process	negative regulation of neurogenesis (GO:0050768)	32	12.53	2.55	5.95e-06	0.000431
GO biological process	negative regulation of nervous system development (GO:0051961)	34	13.33	2.55	2.99e-06	0.000235
GO biological process	tube development (GO:0035295)	94	36.88	2.55	4.52e-15	3.25e-12
GO biological process	negative regulation of cell activation (GO:0050866)	21	8.27	2.54	0.000331	0.0121
GO biological process	cellular response to starvation (GO:0009267)	17	6.71	2.53	0.000845	0.026
GO biological process	regulation of blood circulation (GO:1903522)	32	12.71	2.52	7.25e-06	0.000509
GO biological process	cell activation involved in immune response (GO:0002263)	69	27.42	2.52	3.32e-11	8.87e-09
GO biological process	negative regulation of cell-cell adhesion (GO:0022408)	19	7.55	2.52	0.000728	0.023
GO biological process	ammonium ion metabolic process (GO:0097164)	21	8.35	2.51	0.000351	0.0126
GO biological process	regulation of developmental growth (GO:0048638)	37	14.75	2.51	1.43e-06	0.000124
GO biological process	stem cell differentiation (GO:0048863)	17	6.8	2.5	0.00156	0.0435
GO biological process	response to calcium ion (GO:0051592)	17	6.8	2.5	0.00156	0.0434
GO biological process	regulation of lipid biosynthetic process (GO:0046890)	20	8	2.5	0.00052	0.0178
GO biological process	leukocyte activation involved in immune response (GO:0002366)	68	27.24	2.5	6.24e-11	1.54e-08
GO biological process	tube morphogenesis (GO:0035239)	71	28.48	2.49	3.56e-11	9.37e-09
GO biological process	muscle system process (GO:0003012)	33	13.24	2.49	6.08e-06	0.000437
GO biological process	kidney development (GO:0001822)	29	11.64	2.49	2.34e-05	0.00138
GO biological process	heart morphogenesis (GO:0003007)	27	10.84	2.49	4.62e-05	0.00246
GO biological process	circulatory system development (GO:0072359)	94	37.77	2.49	1.22e-14	7.15e-12
GO biological process	positive regulation of vasculature development (GO:1904018)	20	8.04	2.49	0.000538	0.0183
GO biological process	regulation of transmembrane receptor protein serine/threonine kinase signaling pathway (GO:0090092)	25	10.09	2.48	9.63e-05	0.00436
GO biological process	regulation of muscle system process (GO:0090257)	25	10.13	2.47	0.000101	0.00451
GO biological process	secretion (GO:0046903)	120	48.88	2.45	4.98e-18	7.86e-15
GO biological process	cellular response to inorganic substance (GO:0071241)	23	9.38	2.45	0.00021	0.00812
GO biological process	response to wounding (GO:0009611)	61	24.88	2.45	1.68e-09	2.8e-07
GO biological process	muscle contraction (GO:0006936)	27	11.02	2.45	5.64e-05	0.00285
GO biological process	regulation of leukocyte migration (GO:0002685)	20	8.18	2.45	0.0006	0.0199
GO biological process	regulation of heart contraction (GO:0008016)	26	10.66	2.44	8.32e-05	0.00386
GO biological process	regulation of ossification (GO:0030278)	20	8.22	2.43	0.000624	0.0204
GO biological process	connective tissue development (GO:0061448)	24	9.91	2.42	0.000172	0.00691
GO biological process	interaction with host (GO:0051701)	17	7.02	2.42	0.00181	0.0485
GO biological process	epithelial cell development (GO:0002064)	20	8.27	2.42	0.00065	0.021
GO biological process	fatty acid metabolic process (GO:0006631)	33	13.82	2.39	1.72e-05	0.00105
GO biological process	response to nutrient (GO:0007584)	23	9.69	2.37	0.000295	0.0111
GO biological process	negative regulation of cell development (GO:0010721)	34	14.4	2.36	1.41e-05	0.000888
GO biological process	lipid catabolic process (GO:0016042)	31	13.15	2.36	3.81e-05	0.0021
GO biological process	wound healing (GO:0042060)	49	20.84	2.35	1.99e-07	2.22e-05
GO biological process	positive regulation of epithelial cell proliferation (GO:0050679)	19	8.13	2.34	0.0012	0.0349
GO biological process	anatomical structure formation involved in morphogenesis (GO:0048646)	91	38.97	2.34	1.23e-12	3.97e-10
GO biological process	renal system development (GO:0072001)	29	12.44	2.33	8.12e-05	0.00383
GO biological process	response to steroid hormone (GO:0048545)	35	15.02	2.33	1.26e-05	0.000806
GO biological process	cellular response to external stimulus (GO:0071496)	34	14.62	2.33	1.75e-05	0.00106
GO biological process	muscle tissue development (GO:0060537)	31	13.33	2.33	4.41e-05	0.00239
GO biological process	regulation of cell morphogenesis involved in differentiation (GO:0010769)	31	13.38	2.32	4.6e-05	0.00245
GO biological process	positive regulation of developmental growth (GO:0048639)	18	7.78	2.31	0.00177	0.0477
GO biological process	positive regulation of peptidyl-tyrosine phosphorylation (GO:0050731)	19	8.22	2.31	0.00132	0.0378
GO biological process	regulation of growth (GO:0040008)	70	30.53	2.29	1.09e-09	1.92e-07
GO biological process	skeletal system development (GO:0001501)	50	21.91	2.28	3.92e-07	4.02e-05
GO biological process	regulation of peptidyl-tyrosine phosphorylation (GO:0050730)	25	10.98	2.28	0.000355	0.0127
GO biological process	response to starvation (GO:0042594)	19	8.35	2.27	0.00152	0.0425
GO biological process	regulation of cell-substrate adhesion (GO:0010810)	21	9.24	2.27	0.00133	0.038
GO biological process	response to insulin (GO:0032868)	23	10.13	2.27	0.000689	0.0221
GO biological process	lipid localization (GO:0010876)	32	14.13	2.26	4.72e-05	0.0025
GO biological process	regulation of metal ion transport (GO:0010959)	38	16.8	2.26	1.11e-05	0.000733
GO biological process	negative regulation of cell population proliferation (GO:0008285)	68	30.22	2.25	5.13e-09	7.65e-07
GO biological process	positive regulation of cell adhesion (GO:0045785)	40	17.91	2.23	7.61e-06	0.000527
GO biological process	regulation of leukocyte proliferation (GO:0070663)	22	9.87	2.23	0.00106	0.0317
GO biological process	enzyme linked receptor protein signaling pathway (GO:0007167)	70	31.46	2.22	3.47e-09	5.38e-07
GO biological process	response to acid chemical (GO:0001101)	34	15.29	2.22	4.58e-05	0.00246
GO biological process	muscle structure development (GO:0061061)	46	20.71	2.22	2.02e-06	0.000166
GO biological process	response to metal ion (GO:0010038)	36	16.26	2.21	2.72e-05	0.00157
GO biological process	regulation of calcium ion transport (GO:0051924)	24	10.84	2.21	0.000614	0.0203
GO biological process	lipid transport (GO:0006869)	29	13.15	2.2	0.000229	0.00882
GO biological process	negative regulation of multicellular organismal process (GO:0051241)	115	52.17	2.2	4.18e-14	2.06e-11
GO biological process	negative regulation of intracellular signal transduction (GO:1902532)	50	22.71	2.2	1.11e-06	0.0001
GO biological process	tissue morphogenesis (GO:0048729)	54	24.62	2.19	3.57e-07	3.71e-05
GO biological process	striated muscle tissue development (GO:0014706)	28	12.8	2.19	0.00033	0.012
GO biological process	regulation of epithelial cell proliferation (GO:0050678)	31	14.18	2.19	0.000133	0.00561
GO biological process	response to alcohol (GO:0097305)	23	10.53	2.18	0.000926	0.0282
GO biological process	regulation of ERK1 and ERK2 cascade (GO:0070372)	28	12.84	2.18	0.000337	0.0122
GO biological process	supramolecular fiber organization (GO:0097435)	43	19.82	2.17	7.03e-06	0.000498
GO biological process	regulation of protein kinase B signaling (GO:0051896)	21	9.69	2.17	0.00175	0.0472
GO biological process	negative regulation of cytokine production (GO:0001818)	25	11.55	2.16	0.000587	0.0195
GO biological process	regulation of cell adhesion (GO:0030155)	64	29.68	2.16	6.17e-08	7.67e-06
GO biological process	regulation of system process (GO:0044057)	55	25.6	2.15	5.73e-07	5.55e-05
GO biological process	reproductive structure development (GO:0048608)	40	18.62	2.15	1.87e-05	0.00112
GO biological process	response to endoplasmic reticulum stress (GO:0034976)	23	10.71	2.15	0.00108	0.0323
GO biological process	urogenital system development (GO:0001655)	30	14	2.14	0.000219	0.00844
GO biological process	regulation of neuron projection development (GO:0010975)	46	21.46	2.14	5.18e-06	0.000378
GO biological process	reproductive system development (GO:0061458)	40	18.8	2.13	2.18e-05	0.0013
GO biological process	regulation of response to external stimulus (GO:0032101)	71	33.46	2.12	1.69e-08	2.34e-06
GO biological process	actin filament-based process (GO:0030029)	52	24.62	2.11	1.77e-06	0.00015
GO biological process	small GTPase mediated signal transduction (GO:0007264)	29	13.73	2.11	0.000338	0.0123
GO biological process	negative regulation of protein phosphorylation (GO:0001933)	37	17.55	2.11	5.51e-05	0.00282
GO biological process	negative regulation of transport (GO:0051051)	44	20.97	2.1	1.24e-05	0.000802
GO biological process	regulation of cell morphogenesis (GO:0022604)	45	21.46	2.1	9.65e-06	0.000645
GO biological process	negative regulation of developmental process (GO:0051093)	86	41.33	2.08	1.25e-09	2.17e-07
GO biological process	negative regulation of cell differentiation (GO:0045596)	64	30.84	2.08	1.87e-07	2.1e-05
GO biological process	biological adhesion (GO:0022610)	85	40.97	2.07	1.78e-09	2.92e-07
GO biological process	response to extracellular stimulus (GO:0009991)	48	23.15	2.07	7.05e-06	0.000497
GO biological process	circulatory system process (GO:0003013)	36	17.37	2.07	0.000133	0.00566
GO biological process	response to nutrient levels (GO:0031667)	45	21.73	2.07	1.64e-05	0.001
GO biological process	cell activation (GO:0001775)	96	46.48	2.07	1.38e-10	2.87e-08
GO biological process	regulation of neuron differentiation (GO:0045664)	59	28.57	2.06	8.21e-07	7.49e-05
GO biological process	organic anion transport (GO:0015711)	41	19.86	2.06	3.47e-05	0.00193
GO biological process	regulation of neurogenesis (GO:0050767)	73	35.37	2.06	3.96e-08	5.04e-06
GO biological process	cell adhesion (GO:0007155)	84	40.7	2.06	2.65e-09	4.27e-07
GO biological process	hemostasis (GO:0007599)	27	13.11	2.06	0.000747	0.0235
GO biological process	leukocyte activation (GO:0045321)	82	39.99	2.05	5.35e-09	7.83e-07
GO biological process	response to inorganic substance (GO:0010035)	48	23.42	2.05	8.55e-06	0.000579
GO biological process	regulation of nervous system development (GO:0051960)	82	40.08	2.05	5.65e-09	8.19e-07
GO biological process	negative regulation of phosphorylation (GO:0042326)	39	19.24	2.03	7.48e-05	0.00357
GO biological process	positive regulation of MAPK cascade (GO:0043410)	48	23.77	2.02	1.48e-05	0.000915
GO biological process	blood coagulation (GO:0007596)	26	12.89	2.02	0.00166	0.0455
GO biological process	activation of protein kinase activity (GO:0032147)	29	14.44	2.01	0.000765	0.0239
GO biological process	coagulation (GO:0050817)	26	12.98	2	0.00172	0.0468
GO biological process	blood circulation (GO:0008015)	34	17.02	2	0.000311	0.0116
GO biological process	leukocyte mediated immunity (GO:0002443)	67	33.73	1.99	3.99e-07	4.07e-05
GO biological process	regulation of anatomical structure morphogenesis (GO:0022603)	93	47.01	1.98	2.9e-09	4.62e-07
GO biological process	regulation of MAPK cascade (GO:0043408)	65	32.93	1.97	7.46e-07	6.84e-05
GO biological process	ion homeostasis (GO:0050801)	68	34.48	1.97	4.94e-07	4.91e-05
GO biological process	regulation of cell development (GO:0060284)	80	40.7	1.97	4.8e-08	6.06e-06
GO biological process	tissue development (GO:0009888)	150	76.43	1.96	1.89e-14	9.65e-12
GO biological process	regulation of cellular component size (GO:0032535)	33	16.84	1.96	0.000489	0.0169
GO biological process	cellular response to growth factor stimulus (GO:0071363)	43	21.95	1.96	7.78e-05	0.0037
GO biological process	heart development (GO:0007507)	44	22.62	1.95	6.68e-05	0.00325
GO biological process	chemical homeostasis (GO:0048878)	94	48.39	1.94	4.8e-09	7.21e-07
GO biological process	cellular lipid metabolic process (GO:0044255)	87	44.79	1.94	2.07e-08	2.82e-06
GO biological process	regulation of plasma membrane bounded cell projection organization (GO:0120035)	56	28.84	1.94	9.75e-06	0.00065
GO biological process	regulation of body fluid levels (GO:0050878)	42	21.69	1.94	0.000114	0.00502
GO biological process	regulation of neurotransmitter levels (GO:0001505)	30	15.51	1.93	0.00115	0.0336
GO biological process	positive regulation of nervous system development (GO:0051962)	45	23.33	1.93	7.99e-05	0.00379
GO biological process	response to growth factor (GO:0070848)	45	23.33	1.93	7.99e-05	0.00378
GO biological process	morphogenesis of an epithelium (GO:0002009)	36	18.66	1.93	0.000374	0.0133
GO biological process	transmembrane receptor protein tyrosine kinase signaling pathway (GO:0007169)	43	22.31	1.93	0.000137	0.00569
GO biological process	positive regulation of developmental process (GO:0051094)	115	59.77	1.92	1.08e-10	2.41e-08
GO biological process	regulation of localization (GO:0032879)	230	119.62	1.92	1.39e-21	1.1e-17
GO biological process	inflammatory response (GO:0006954)	41	21.33	1.92	0.000158	0.00645
GO biological process	actin cytoskeleton organization (GO:0030036)	41	21.33	1.92	0.000158	0.00643
GO biological process	animal organ morphogenesis (GO:0009887)	79	41.1	1.92	1.37e-07	1.61e-05
GO biological process	anatomical structure morphogenesis (GO:0009653)	179	93.14	1.92	1.81e-16	1.59e-13
GO biological process	negative regulation of signal transduction (GO:0009968)	106	55.19	1.92	8.25e-10	1.5e-07
GO biological process	negative regulation of immune system process (GO:0002683)	37	19.29	1.92	0.000447	0.0157
GO biological process	positive regulation of cell differentiation (GO:0045597)	81	42.26	1.92	1.28e-07	1.52e-05
GO biological process	regulation of cell projection organization (GO:0031344)	56	29.24	1.92	1.14e-05	0.000744
GO biological process	regulation of anatomical structure size (GO:0090066)	43	22.49	1.91	0.000145	0.00594
GO biological process	positive regulation of neurogenesis (GO:0050769)	39	20.44	1.91	0.000278	0.0105
GO biological process	lipid metabolic process (GO:0006629)	106	55.59	1.91	1e-09	1.78e-07
GO biological process	response to oxidative stress (GO:0006979)	32	16.8	1.91	0.00112	0.0332
GO biological process	anion transport (GO:0006820)	47	24.71	1.9	8.17e-05	0.00383
GO biological process	regulation of cytokine production (GO:0001817)	57	30.04	1.9	1.45e-05	0.000904
GO biological process	negative regulation of response to stimulus (GO:0048585)	135	71.23	1.9	5.31e-12	1.64e-09
GO biological process	positive regulation of multicellular organismal process (GO:0051240)	144	75.99	1.9	1.02e-12	3.49e-10
GO biological process	negative regulation of signaling (GO:0023057)	113	59.63	1.89	3.89e-10	7.49e-08
GO biological process	cellular component morphogenesis (GO:0032989)	67	35.37	1.89	2.54e-06	0.000206
GO biological process	regulation of cell population proliferation (GO:0042127)	135	71.28	1.89	5.43e-12	1.65e-09
GO biological process	negative regulation of cell communication (GO:0010648)	112	59.46	1.88	5.99e-10	1.1e-07
GO biological process	negative regulation of phosphate metabolic process (GO:0045936)	46	24.44	1.88	0.000116	0.00508
GO biological process	regulation of actin filament-based process (GO:0032970)	32	17.02	1.88	0.00124	0.0358
GO biological process	positive regulation of protein kinase activity (GO:0045860)	44	23.42	1.88	0.000139	0.00575
GO biological process	negative regulation of phosphorus metabolic process (GO:0010563)	46	24.48	1.88	0.000117	0.00511
GO biological process	glycoprotein metabolic process (GO:0009100)	31	16.53	1.88	0.00161	0.0444
GO biological process	response to organonitrogen compound (GO:0010243)	76	40.75	1.87	7.02e-07	6.56e-05
GO biological process	cellular chemical homeostasis (GO:0055082)	60	32.35	1.85	1.31e-05	0.000839
GO biological process	response to hormone (GO:0009725)	74	40.13	1.84	1.39e-06	0.000122
GO biological process	inorganic ion homeostasis (GO:0098771)	58	31.51	1.84	2.32e-05	0.00138
GO biological process	response to organic cyclic compound (GO:0014070)	71	38.66	1.84	2.98e-06	0.000235
GO biological process	monocarboxylic acid metabolic process (GO:0032787)	41	22.35	1.83	0.000495	0.0171
GO biological process	response to peptide (GO:1901652)	37	20.17	1.83	0.000902	0.0276
GO biological process	regulation of multicellular organismal development (GO:2000026)	162	88.83	1.82	5.53e-13	2.03e-10
GO biological process	response to endogenous stimulus (GO:0009719)	116	63.68	1.82	1.94e-09	3.16e-07
GO biological process	positive regulation of protein phosphorylation (GO:0001934)	80	43.99	1.82	1.14e-06	0.000102
GO biological process	regulation of cell differentiation (GO:0045595)	144	79.23	1.82	1.54e-11	4.34e-09
GO biological process	negative regulation of protein modification process (GO:0031400)	47	25.86	1.82	0.000184	0.00728
GO biological process	regulation of multicellular organismal process (GO:0051239)	248	136.6	1.82	3.04e-20	8.01e-17
GO biological process	regulation of vesicle-mediated transport (GO:0060627)	42	23.2	1.81	0.000437	0.0154
GO biological process	cellular ion homeostasis (GO:0006873)	51	28.22	1.81	0.000107	0.00479
GO biological process	cell development (GO:0048468)	128	70.97	1.8	5.03e-10	9.46e-08
GO biological process	metal ion transport (GO:0030001)	51	28.31	1.8	0.000155	0.00633
GO biological process	chemotaxis (GO:0006935)	43	23.91	1.8	0.000509	0.0175
GO biological process	taxis (GO:0042330)	43	24.04	1.79	0.000531	0.0181
GO biological process	positive regulation of cell development (GO:0010720)	42	23.55	1.78	0.000686	0.0221
GO biological process	cell migration (GO:0016477)	74	41.5	1.78	4.46e-06	0.000332
GO biological process	regulation of developmental process (GO:0050793)	201	112.91	1.78	3.35e-15	2.65e-12
GO biological process	cell morphogenesis (GO:0000902)	55	30.93	1.78	9.6e-05	0.00435
GO biological process	cation homeostasis (GO:0055080)	55	30.97	1.78	9.75e-05	0.0044
GO biological process	cellular cation homeostasis (GO:0030003)	49	27.64	1.77	0.000282	0.0107
GO biological process	developmental process involved in reproduction (GO:0003006)	52	29.37	1.77	0.000148	0.00603
GO biological process	positive regulation of transport (GO:0051050)	75	42.48	1.77	5.56e-06	0.000405
GO biological process	response to abiotic stimulus (GO:0009628)	90	51.1	1.76	6.71e-07	6.3e-05
GO biological process	response to nitrogen compound (GO:1901698)	79	44.88	1.76	3.25e-06	0.000248
GO biological process	positive regulation of intracellular signal transduction (GO:1902533)	83	47.28	1.76	2.57e-06	0.000207
GO biological process	regulation of protein phosphorylation (GO:0001932)	110	62.79	1.75	3.7e-08	4.75e-06
GO biological process	positive regulation of phosphorylation (GO:0042327)	81	46.26	1.75	3.03e-06	0.000237
GO biological process	cell morphogenesis involved in differentiation (GO:0000904)	42	24	1.75	0.000812	0.0252
GO biological process	localization of cell (GO:0051674)	81	46.3	1.75	3.09e-06	0.00024
GO biological process	cell motility (GO:0048870)	81	46.3	1.75	3.09e-06	0.000239
GO biological process	positive regulation of cell population proliferation (GO:0008284)	72	41.19	1.75	1.25e-05	0.000804
GO biological process	regulation of secretion (GO:0051046)	61	34.93	1.75	5.8e-05	0.00292
GO biological process	inorganic cation transmembrane transport (GO:0098662)	44	25.2	1.75	0.000713	0.0227
GO biological process	negative regulation of cellular component organization (GO:0051129)	54	30.93	1.75	0.000201	0.00783
GO biological process	cation transport (GO:0006812)	65	37.28	1.74	3.35e-05	0.00187
GO biological process	vesicle-mediated transport (GO:0016192)	148	85.01	1.74	1.41e-10	2.9e-08
GO biological process	cellular homeostasis (GO:0019725)	69	39.64	1.74	2.6e-05	0.00151
GO biological process	positive regulation of phosphorus metabolic process (GO:0010562)	86	49.41	1.74	2e-06	0.000167
GO biological process	positive regulation of phosphate metabolic process (GO:0045937)	86	49.41	1.74	2e-06	0.000166
GO biological process	positive regulation of kinase activity (GO:0033674)	44	25.42	1.73	0.000775	0.0242
GO biological process	cellular response to oxygen-containing compound (GO:1901701)	76	43.95	1.73	1.1e-05	0.000725
GO biological process	response to lipid (GO:0033993)	66	38.22	1.73	4.03e-05	0.00222
GO biological process	regulation of ion transport (GO:0043269)	52	30.13	1.73	0.000348	0.0125
GO biological process	response to oxygen-containing compound (GO:1901700)	116	67.28	1.72	3.32e-08	4.3e-06
GO biological process	regulation of intracellular signal transduction (GO:1902531)	145	84.39	1.72	5.47e-10	1.02e-07
GO biological process	movement of cell or subcellular component (GO:0006928)	115	67.01	1.72	6.14e-08	7.7e-06
GO biological process	positive regulation of protein modification process (GO:0031401)	92	53.64	1.72	1.68e-06	0.000143
GO biological process	cellular response to endogenous stimulus (GO:0071495)	88	51.5	1.71	3.13e-06	0.00024
GO biological process	homeostatic process (GO:0042592)	123	72.12	1.71	2.14e-08	2.89e-06
GO biological process	epithelium development (GO:0060429)	82	48.26	1.7	9.34e-06	0.00063
GO biological process	negative regulation of protein metabolic process (GO:0051248)	82	48.3	1.7	9.42e-06	0.000633
GO biological process	ion transmembrane transport (GO:0034220)	68	40.22	1.69	6.05e-05	0.00298
GO biological process	ion transport (GO:0006811)	101	59.81	1.69	7.42e-07	6.85e-05
GO biological process	oxoacid metabolic process (GO:0043436)	74	43.95	1.68	3.19e-05	0.0018
GO biological process	positive regulation of signaling (GO:0023056)	134	79.9	1.68	1.17e-08	1.64e-06
GO biological process	positive regulation of signal transduction (GO:0009967)	122	72.74	1.68	6.7e-08	8.27e-06
GO biological process	lipid biosynthetic process (GO:0008610)	45	26.84	1.68	0.00145	0.0408
GO biological process	cation transmembrane transport (GO:0098655)	46	27.46	1.68	0.00119	0.0346
GO biological process	embryo development (GO:0009790)	70	41.86	1.67	6.06e-05	0.00298
GO biological process	response to organic substance (GO:0010033)	217	129.8	1.67	8.16e-14	3.68e-11
GO biological process	regulation of protein kinase activity (GO:0045859)	58	34.71	1.67	0.000313	0.0116
GO biological process	metal ion homeostasis (GO:0055065)	46	27.55	1.67	0.00122	0.0355
GO biological process	cellular response to organic substance (GO:0071310)	171	102.43	1.67	1.13e-10	2.47e-08
GO biological process	nervous system development (GO:0007399)	171	102.61	1.67	1.17e-10	2.46e-08
GO biological process	regulation of phosphorylation (GO:0042325)	115	69.23	1.66	2.73e-07	2.97e-05
GO biological process	immune effector process (GO:0002252)	79	47.59	1.66	2.4e-05	0.00141
GO biological process	regulation of transport (GO:0051049)	134	80.74	1.66	2.61e-08	3.49e-06
GO biological process	positive regulation of cell communication (GO:0010647)	132	79.54	1.66	3.01e-08	3.93e-06
GO biological process	system development (GO:0048731)	320	193.12	1.66	6.82e-21	2.69e-17
GO biological process	inorganic ion transmembrane transport (GO:0098660)	48	28.97	1.66	0.00114	0.0335
GO biological process	negative regulation of apoptotic process (GO:0043066)	65	39.24	1.66	0.000143	0.00589
GO biological process	response to external stimulus (GO:0009605)	152	92.12	1.65	3.27e-09	5.16e-07
GO biological process	organic acid metabolic process (GO:0006082)	74	44.88	1.65	5.52e-05	0.00281
GO biological process	locomotion (GO:0040011)	93	56.7	1.64	8.31e-06	0.000568
GO biological process	neuron projection development (GO:0031175)	48	29.28	1.64	0.00164	0.0451
GO biological process	response to drug (GO:0042493)	70	42.84	1.63	0.000136	0.00568
GO biological process	regulation of biological quality (GO:0065008)	290	177.57	1.63	1.14e-17	1.29e-14
GO biological process	generation of neurons (GO:0048699)	109	66.74	1.63	1.29e-06	0.000115
GO biological process	neurogenesis (GO:0022008)	116	71.1	1.63	5.37e-07	5.23e-05
GO biological process	negative regulation of cell death (GO:0060548)	71	43.59	1.63	0.000116	0.00508
GO biological process	negative regulation of programmed cell death (GO:0043069)	65	39.95	1.63	0.0003	0.0112
GO biological process	positive regulation of cellular protein metabolic process (GO:0032270)	113	69.63	1.62	1.09e-06	9.86e-05
GO biological process	regulation of protein modification process (GO:0031399)	130	80.21	1.62	1.31e-07	1.55e-05
GO biological process	carbohydrate derivative metabolic process (GO:1901135)	81	49.99	1.62	4.85e-05	0.00255
GO biological process	positive regulation of protein metabolic process (GO:0051247)	120	74.17	1.62	6.24e-07	5.97e-05
GO biological process	regulation of phosphate metabolic process (GO:0019220)	126	78.03	1.61	3.2e-07	3.42e-05
GO biological process	regulation of phosphorus metabolic process (GO:0051174)	126	78.12	1.61	3.25e-07	3.45e-05
GO biological process	animal organ development (GO:0048513)	224	138.91	1.61	1.06e-12	3.56e-10
GO biological process	regulation of signaling (GO:0023051)	261	162.68	1.6	9.53e-15	6.02e-12
GO biological process	regulation of signal transduction (GO:0009966)	233	145.26	1.6	5.04e-13	1.89e-10
GO biological process	head development (GO:0060322)	55	34.44	1.6	0.00112	0.0332
GO biological process	cellular response to chemical stimulus (GO:0070887)	200	125.31	1.6	5.93e-11	1.51e-08
GO biological process	regulation of cell communication (GO:0010646)	256	160.91	1.59	4.24e-14	2.03e-11
GO biological process	central nervous system development (GO:0007417)	67	42.48	1.58	0.000452	0.0159
GO biological process	transmembrane transport (GO:0055085)	90	57.32	1.57	5.84e-05	0.00293
GO biological process	regulation of cellular component organization (GO:0051128)	171	110.16	1.55	1.83e-08	2.51e-06
GO biological process	multicellular organism development (GO:0007275)	340	219.52	1.55	5.86e-18	8.41e-15
GO biological process	regulation of response to stress (GO:0080134)	98	63.94	1.53	5.87e-05	0.00293
GO biological process	positive regulation of catalytic activity (GO:0043085)	97	63.32	1.53	7.18e-05	0.00346
GO biological process	regulation of hydrolase activity (GO:0051336)	87	56.92	1.53	0.000174	0.00699
GO biological process	carboxylic acid metabolic process (GO:0019752)	61	39.95	1.53	0.0018	0.0486
GO biological process	regulation of apoptotic process (GO:0042981)	103	67.59	1.52	4.06e-05	0.00222
GO biological process	transport (GO:0006810)	302	198.5	1.52	1.66e-14	8.73e-12
GO biological process	negative regulation of cellular protein metabolic process (GO:0032269)	69	45.46	1.52	0.00117	0.0341
GO biological process	cell surface receptor signaling pathway (GO:0007166)	164	108.07	1.52	1.48e-07	1.71e-05
GO biological process	establishment of localization (GO:0051234)	309	203.88	1.52	1.13e-14	6.84e-12
GO biological process	anatomical structure development (GO:0048856)	358	236.41	1.51	1.33e-17	1.4e-14
GO biological process	response to cytokine (GO:0034097)	72	47.64	1.51	0.000886	0.0272
GO biological process	regulation of programmed cell death (GO:0043067)	103	68.34	1.51	7.46e-05	0.00357
GO biological process	cell differentiation (GO:0030154)	243	161.26	1.51	6.57e-11	1.6e-08
GO biological process	developmental process (GO:0032502)	376	251.69	1.49	8.11e-18	9.85e-15
GO biological process	cellular developmental process (GO:0048869)	247	165.35	1.49	1e-10	2.26e-08
GO biological process	regulation of cell death (GO:0010941)	110	73.72	1.49	6.04e-05	0.00299
GO biological process	localization (GO:0051179)	374	251.11	1.49	2.01e-17	1.87e-14
GO biological process	regulation of protein metabolic process (GO:0051246)	180	121.94	1.48	2.09e-07	2.31e-05
GO biological process	regulation of catalytic activity (GO:0050790)	151	102.74	1.47	3.66e-06	0.000278
GO biological process	regulation of response to stimulus (GO:0048583)	284	194.41	1.46	1.6e-11	4.44e-09
GO biological process	organic substance transport (GO:0071702)	141	96.69	1.46	1.23e-05	0.000801
GO biological process	positive regulation of response to stimulus (GO:0048584)	155	106.34	1.46	3.96e-06	0.000298
GO biological process	intracellular signal transduction (GO:0035556)	110	75.85	1.45	0.000159	0.00645
GO biological process	response to chemical (GO:0042221)	281	194.9	1.44	1.13e-10	2.44e-08
GO biological process	negative regulation of biological process (GO:0048519)	334	231.87	1.44	4.69e-13	1.85e-10
GO biological process	negative regulation of cellular process (GO:0048523)	297	206.5	1.44	2.45e-11	6.67e-09
GO biological process	small molecule metabolic process (GO:0044281)	117	81.5	1.44	0.000129	0.00553
GO biological process	regulation of molecular function (GO:0065009)	206	143.8	1.43	1.81e-07	2.04e-05
GO biological process	regulation of cellular protein metabolic process (GO:0032268)	163	114.03	1.43	5.97e-06	0.00043
GO biological process	cell communication (GO:0007154)	343	240	1.43	4.83e-13	1.86e-10
GO biological process	positive regulation of molecular function (GO:0044093)	112	78.79	1.42	0.000326	0.0119
GO biological process	response to stress (GO:0006950)	219	154.06	1.42	9.23e-08	1.11e-05
GO biological process	signaling (GO:0023052)	332	235.21	1.41	7.28e-12	2.17e-09
GO biological process	signal transduction (GO:0007165)	304	220.45	1.38	1.41e-09	2.41e-07
GO biological process	response to stimulus (GO:0050896)	511	370.65	1.38	1.31e-19	2.95e-16
GO biological process	catabolic process (GO:0009056)	123	89.41	1.38	0.000458	0.016
GO biological process	macromolecule localization (GO:0033036)	147	108.03	1.36	0.00018	0.00719
GO biological process	cellular response to stimulus (GO:0051716)	396	291.28	1.36	1.91e-12	6.04e-10
GO biological process	multicellular organismal process (GO:0032501)	412	305.1	1.35	1.23e-12	4.05e-10
GO biological process	positive regulation of cellular process (GO:0048522)	319	237.78	1.34	7.24e-09	1.03e-06
GO biological process	positive regulation of biological process (GO:0048518)	360	270.67	1.33	9.6e-10	1.72e-07
GO biological process	positive regulation of metabolic process (GO:0009893)	206	158.42	1.3	9.25e-05	0.00423
GO biological process	positive regulation of macromolecule metabolic process (GO:0010604)	190	146.42	1.3	0.000206	0.00797
GO biological process	immune system process (GO:0002376)	157	121.27	1.29	0.00107	0.0318
GO biological process	cellular component organization (GO:0016043)	320	247.96	1.29	4.02e-07	4.05e-05
GO biological process	positive regulation of nitrogen compound metabolic process (GO:0051173)	180	140.02	1.29	0.00055	0.0187
GO biological process	organonitrogen compound metabolic process (GO:1901564)	314	245.96	1.28	1.48e-06	0.000128
GO biological process	cellular component organization or biogenesis (GO:0071840)	324	255.96	1.27	1.98e-06	0.000166
GO biological process	protein metabolic process (GO:0019538)	241	196.19	1.23	0.000583	0.0195
GO biological process	regulation of cellular process (GO:0050794)	576	484.1	1.19	3.41e-09	5.34e-07
GO biological process	cellular process (GO:0009987)	759	640.96	1.18	1.36e-17	1.34e-14
GO biological process	biological regulation (GO:0065007)	646	546.4	1.18	5.59e-11	1.45e-08
GO biological process	regulation of biological process (GO:0050789)	609	515.83	1.18	1.49e-09	2.5e-07
GO biological process	biological_process (GO:0008150)	864	789.73	1.09	7.27e-13	2.61e-10
GO biological process	cellular nitrogen compound metabolic process (GO:0034641)	124	160.33	0.77	0.0018	0.0485
GO biological process	organic cyclic compound metabolic process (GO:1901360)	108	150.69	0.72	0.000121	0.00523
GO biological process	cellular aromatic compound metabolic process (GO:0006725)	92	140.95	0.65	4.8e-06	0.000352
GO biological process	heterocycle metabolic process (GO:0046483)	89	139	0.64	2.63e-06	0.000211
GO biological process	gene expression (GO:0010467)	54	89.1	0.61	5.6e-05	0.00284
GO biological process	nucleobase-containing compound metabolic process (GO:0006139)	79	131.53	0.6	3.3e-07	3.47e-05
GO biological process	RNA metabolic process (GO:0016070)	40	74.17	0.54	1.51e-05	0.00093
GO biological process	Unclassified (UNCLASSIFIED)	69	143.27	0.48	7.27e-13	2.55e-10
GO biological process	nucleic acid metabolic process (GO:0090304)	47	102.61	0.46	3.9e-10	7.43e-08
GO biological process	chromosome organization (GO:0051276)	21	46.04	0.46	6.03e-05	0.00299
GO biological process	mitotic cell cycle (GO:0000278)	13	30.08	0.43	0.000746	0.0235
GO biological process	mRNA metabolic process (GO:0016071)	13	30.35	0.43	0.000759	0.0238
GO biological process	cellular response to DNA damage stimulus (GO:0006974)	12	33.86	0.35	2.63e-05	0.00152
GO biological process	DNA metabolic process (GO:0006259)	11	35.59	0.31	3.12e-06	0.00024
GO biological process	RNA processing (GO:0006396)	9	38.39	0.23	2.69e-08	3.57e-06
GO biological process	detection of stimulus involved in sensory perception (GO:0050906)	5	23.91	0.21	7.34e-06	0.000513
GO biological process	ncRNA metabolic process (GO:0034660)	5	24.08	0.21	7.59e-06	0.000528
GO biological process	detection of chemical stimulus (GO:0009593)	4	23.02	0.17	2.82e-06	0.000225
GO biological process	mRNA splicing, via spliceosome (GO:0000398)	2	12.93	0.15	0.000621	0.0204
GO biological process	RNA splicing, via transesterification reactions with bulged adenosine as nucleophile (GO:0000377)	2	12.93	0.15	0.000621	0.0204
GO biological process	RNA splicing, via transesterification reactions (GO:0000375)	2	13.06	0.15	0.000416	0.0148
GO biological process	DNA repair (GO:0006281)	3	22	0.14	1.43e-06	0.000125
GO biological process	translation (GO:0006412)	2	17.55	0.11	7.86e-06	0.00054
GO biological process	peptide biosynthetic process (GO:0043043)	2	18.57	0.11	3.83e-06	0.000289
GO biological process	sensory perception of chemical stimulus (GO:0007606)	2	23.73	0.08	2.97e-08	3.9e-06
GO biological process	ribosome biogenesis (GO:0042254)	1	12.84	0.08	9.29e-05	0.00424
GO biological process	ncRNA processing (GO:0034470)	1	17.02	0.06	2.22e-06	0.000182
GO biological process	ribonucleoprotein complex biogenesis (GO:0022613)	1	19.64	0.05	1.42e-07	1.65e-05
GO biological process	sensory perception of smell (GO:0007608)	1	20.53	0.05	6.71e-08	8.21e-06
GO biological process	ribonucleoprotein complex subunit organization (GO:0071826)	0	10.71	< 0.01	6.5e-05	0.00318
GO biological process	detection of chemical stimulus involved in sensory perception of smell (GO:0050911)	0	19.2	< 0.01	9.74e-09	1.37e-06
GO biological process	detection of chemical stimulus involved in sensory perception (GO:0050907)	0	21.42	< 0.01	1.42e-09	2.41e-07
GO biological process	ribonucleoprotein complex assembly (GO:0022618)	0	10.09	< 0.01	8.93e-05	0.0041
Reactome pathways	Syndecan interactions (R-HSA-3000170)	10	1.2	8.33	2.26e-06	0.000292
Reactome pathways	MET activates PTK2 signaling (R-HSA-8874081)	10	1.33	7.5	4.9e-06	0.000537
Reactome pathways	Signal transduction by L1 (R-HSA-445144)	6	0.89	6.75	0.000646	0.0308
Reactome pathways	Synthesis of very long-chain fatty acyl-CoAs (R-HSA-75876)	7	1.07	6.56	0.000265	0.0166
Reactome pathways	Non-integrin membrane-ECM interactions (R-HSA-3000171)	16	2.62	6.1	8.2e-08	2.99e-05
Reactome pathways	Laminin interactions (R-HSA-3000157)	8	1.33	6	0.000163	0.0105
Reactome pathways	Elastic fibre formation (R-HSA-1566948)	12	2	6	3.95e-06	0.000456
Reactome pathways	MET promotes cell motility (R-HSA-8875878)	10	1.78	5.63	4.04e-05	0.0034
Reactome pathways	Molecules associated with elastic fibres (R-HSA-2129379)	9	1.69	5.33	0.000139	0.00955
Reactome pathways	Keratan sulfate/keratin metabolism (R-HSA-1638074)	8	1.51	5.3	0.000339	0.0191
Reactome pathways	Integrin cell surface interactions (R-HSA-216083)	19	3.73	5.09	6.18e-08	2.71e-05
Reactome pathways	ECM proteoglycans (R-HSA-3000178)	17	3.38	5.03	3.48e-07	7.63e-05
Reactome pathways	Striated Muscle Contraction (R-HSA-390522)	8	1.6	5	0.000472	0.0241
Reactome pathways	Assembly of collagen fibrils and other multimeric structures (R-HSA-2022090)	13	2.67	4.88	1.11e-05	0.00111
Reactome pathways	Collagen formation (R-HSA-1474290)	19	3.95	4.8	1.36e-07	3.31e-05
Reactome pathways	Collagen biosynthesis and modifying enzymes (R-HSA-1650814)	13	2.98	4.37	3.09e-05	0.00282
Reactome pathways	Chondroitin sulfate/dermatan sulfate metabolism (R-HSA-1793185)	9	2.18	4.13	0.000718	0.0328
Reactome pathways	Response to elevated platelet cytosolic Ca2+ (R-HSA-76005)	24	5.87	4.09	4.74e-08	2.59e-05
Reactome pathways	Platelet degranulation (R-HSA-114608)	23	5.64	4.08	9.56e-08	2.99e-05
Reactome pathways	Extracellular matrix organization (R-HSA-1474244)	53	13.29	3.99	9.87e-16	2.16e-12
Reactome pathways	Collagen degradation (R-HSA-1442490)	11	2.84	3.87	0.000316	0.0182
Reactome pathways	Arachidonic acid metabolism (R-HSA-2142753)	10	2.62	3.81	0.000645	0.0314
Reactome pathways	Post-translational protein phosphorylation (R-HSA-8957275)	17	4.75	3.58	2.03e-05	0.00193
Reactome pathways	Degradation of the extracellular matrix (R-HSA-1474228)	22	6.22	3.54	1.52e-06	0.000222
Reactome pathways	Regulation of Insulin-like Growth Factor (IGF) transport and uptake by Insulin-like Growth Factor Binding Proteins (IGFBPs) (R-HSA-381426)	19	5.51	3.45	1.07e-05	0.00111
Reactome pathways	Fatty acid metabolism (R-HSA-8978868)	26	7.73	3.36	4.16e-07	7.6e-05
Reactome pathways	Glycosaminoglycan metabolism (R-HSA-1630316)	17	5.47	3.11	9.68e-05	0.00684
Reactome pathways	Interleukin-4 and Interleukin-13 signaling (R-HSA-6785807)	15	4.93	3.04	0.000304	0.018
Reactome pathways	Platelet activation, signaling and aggregation (R-HSA-76002)	32	11.51	2.78	9.51e-07	0.000149
Reactome pathways	Neutrophil degranulation (R-HSA-6798695)	58	21.29	2.72	7.83e-11	8.57e-08
Reactome pathways	Ion channel transport (R-HSA-983712)	22	8.13	2.71	6.64e-05	0.00485
Reactome pathways	Diseases of glycosylation (R-HSA-3781865)	16	6.27	2.55	0.0011	0.0482
Reactome pathways	Muscle contraction (R-HSA-397014)	21	9.07	2.32	0.000705	0.0329
Reactome pathways	Hemostasis (R-HSA-109582)	63	29.82	2.11	1.22e-07	3.34e-05
Reactome pathways	Metabolism of lipids (R-HSA-556833)	65	32.48	2	5.88e-07	9.9e-05
Reactome pathways	Signaling by Receptor Tyrosine Kinases (R-HSA-9006934)	36	19.55	1.84	0.000806	0.036
Reactome pathways	Transport of small molecules (R-HSA-382551)	54	31.82	1.7	0.000352	0.0193
Reactome pathways	Innate Immune System (R-HSA-168249)	80	48.97	1.63	4.1e-05	0.00321
Reactome pathways	Immune System (R-HSA-168256)	131	90.43	1.45	3.16e-05	0.00277
Reactome pathways	Metabolism (R-HSA-1430728)	129	91.58	1.41	0.000141	0.00934
Reactome pathways	Unclassified (UNCLASSIFIED)	385	464.46	0.83	3.49e-07	6.96e-05
Reactome pathways	Cell Cycle, Mitotic (R-HSA-69278)	5	22	0.23	4.08e-05	0.00331
Reactome pathways	Cell Cycle (R-HSA-1640170)	6	26.66	0.23	3.26e-06	0.000397
Reactome pathways	Translation (R-HSA-72766)	2	13.02	0.15	0.000416	0.0222
Reactome pathways	Olfactory Signaling Pathway (R-HSA-381753)	2	19.2	0.1	1.8e-06	0.000247
Reactome pathways	DNA Repair (R-HSA-73894)	1	13.02	0.08	6.14e-05	0.00464
Reactome pathways	Metabolism of RNA (R-HSA-8953854)	2	29.33	0.07	2.22e-10	1.62e-07
Reactome pathways	Major pathway of rRNA processing in the nucleolus and cytosol (R-HSA-6791226)	0	8.04	< 0.01	0.00064	0.0319
Reactome pathways	rRNA processing (R-HSA-72312)	0	8.93	< 0.01	0.000295	0.0179
Reactome pathways	rRNA processing in the nucleus and cytosol (R-HSA-8868773)	0	8.49	< 0.01	0.000434	0.0226
